# Supplementary material for: Evidence from a broad-range PNA probe links several Prevotella species to bacterial vaginosis
Source: PeerJ. 2026 Mar 26;14:e20902. doi: 10.7717/peerj.20902 (PMC13033284; doi:10.7717/peerj.20902)
Supplement: Supplemental Information 1 — Reporting each group of experiments: Probe optimization; In vitro sensititvy, In vitro specificity, In vivo. [file peerj-14-20902-s001.xlsx]

## Sheet: Probe optimization
	Prevotella spp probe
Hibridization conditions	Assay 1 semi-quantitative assesssment	Assay 2 semi-quantitative assesssment
52ºC, 60 min	+	+
52ºC, 90 min	++	++
56ºC, 60 min	+++	+++
56ºC, 90 min	++	++
58ºC, 60 min	++	++
58ºC, 90 min	++	++
60ºC, 60 min	+	+
60ºC, 90 min	+	+
65ºC, 60 min	+	+
65ºC, 90 min	+	+

## Sheet: Invitro Sensitivity
	Prevotella spp probe			Prevotella bivia probe
Strain	Assay 1 semi-quantitative assesssment	Assay 2 semi-quantitative assesssment	Assay 3 semi-quantitative assesssment	Assay 1 semi-quantitative assesssment	Assay 2 semi-quantitative assesssment	Assay 3 semi-quantitative assesssment
Prevotella amnii CCUG 53648	++	++		+	+
Prevotella bivia ATCC 29303	+++	+++	+++	+++	++	+++
Prevotella bivia CCUG 33360	+++	+++		+++	+++
Prevotella bivia CCUG 34046	++	++		++	++
Prevotella bivia CCUG 44195	+++	+++		+++	++	+++
Prevotella bivia CCUG 59496	++	+	++	+++	+++
Prevotella brunnea CCUG 72809	-	+	-	-	-
Prevotella buccalis CCUG 44127	++	+++	++	-*	-*
Prevotella copri CCUG 58058T	+++	+++		-	-
Prevotella corporis CCUG15404	+++	++	+++	-*	-*
Prevotella dentalis CCUG48288	+++	+++		+	+
Prevotella denticola CCUG 29542T	+++	+++	+++	-	+	-
Prevotella disiens CCUG 59491	+++	+	+++	-	-
Prevotella fusca CCUG 57946	+	++	+	+	+
Prevotella histicola CCUG 55407	++	+++	++	+	+
Prevotella illustrans CCUG 72806	+++	+++		-	-
Prevotella imum CCUG 65911	+++	+++		+	+
Prevotella intermedia CCUG 31410	++	+++	+++	-	-
Prevotella jejuni CCUG 60371	+++	++	+++	+	+
Prevotella melaninogenica CCUG 65141	+++	++	+++	-*	-*
Prevotella micans CCUG 56105	+++	+++		+	-	+
Prevotella multiformis CCUG 51937	+++	+++		-	-
Prevotella nigrescens CCUG 25289	++	+	++	-	-
Prevotella pallens CCUG 39484	+	+++	+	-*	-*
Prevotella scopos CCUG 57945	+++	+++		-*	-*
Prevotella timonensis CCUG 59487	+++	++	+++	-	-
Prevotella veroralis CCUG 15422	+++	+++		-*	-*
Prevotella vespertine CCUG 72808	+++	+++		-*	-*

## Sheet: In vitro specificity
	Prevotella spp probe
Strain	Assay 1 semi-quantitative assesssment	Assay 2 semi-quantitative assesssment	Assay 3 semi-quantitative assesssment
Acinetobacter baumannii CCUG 59798	-	-
Actinomyces neuii UM067	-	-
Actinomyces urogenitalis CCUG 44038	-*	-*
Aerococcus christensenii CCUG 28826	-	-*	-
Bacillus firmus UM034	-*	-*
Bifidobacterium bifidum CCUG 59492	-*	-*
Brevibacterium ravenspurgense CCUG 42923	-*	-*
Corynebacterium tuscaniense UM137	-*	-*	-*
Enterococcus faecalis UM035	-*	-*
Escherichia coli UM056	-	-
Fannyhessea vaginae ATCC BAA-55	-*	-*	-*
Gardnerella leopoldii UM034	-*	-	-*
Gardnerella piotii UM035	-*	-*
Gardnerella swidsinskii UM094	-	-
Gardnerella vaginalis ATCC 14018	-*	-	-*
Gemella haemolysans UM034	-	-
Lactobacillus crispatus EX533959VCO6	-	-
Lactobacillus gasseri ATCC 9857	-*	-	-*
Lactobacillus iners ATCC 55195	-	-
Lactobacillus rhamnosus CECT 288	-*	-	-*
Lactobacillus vaginalis UM062	-*	-*
Megasphaera micronuciformis CCUG 45952T	-	-
Mobiluncus curtisii ATCC 35241	-	-
Mobiluncus mulieris ATCC 35239	-	-
Mycoplasma hominis UM054	-	-
Neisseria gonorrhoeae CCUG 13281	-	-
Nosocomiicoccus ampullae UM121	-*	-	-*
Peptostreptococcus anaerobius ATCC 27337	-*	-	-*
Shigella spp. UM137	-	-
Staphylococcus epidermidis UM066	-	-
Staphylococcus haemolyticus UM066	-	-
Staphylococcus hominis UM224	-	-
Staphylococcus saprophyticus UM121	-	-
Staphylococcus simulans UM059	-*	-*

## Sheet: In vivo
	Prevotella spp probe bacterial counts						Prevotella bivia probe bacterial counts
BV-sample	field of view 1	field of view 2	field of view 3	field of view 4	field of view 5	field of view 6	field of view 1	field of view 2	field of view 3	field of view 4	field of view 5	field of view 6
R018	2	3	4	3	5	2	1	1	7	2	1	1
R020	7	4	5	3	2	4	1	1	5	3	3	2
R038	5	1	2	1	2	2	1	1	4	1	4	5
R072	12	9	12	13	11	5	3	3	8	10	3	2
R116	6	133	128	39	109	256	4	7	5	10	16	10
R118	77	18	8	4	21	7	6	3	3	1	4	5
R120	10	30	19	22	37	90	2	5	1	2	7	5
R128	10	84	90	57	46	31	5	11	9	1	1	4
R130	111	130	271	235	177	141	10	6	7	5	9	8
Matched non-case controls	field of view 1	field of view 2	field of view 3	field of view 4	field of view 5	field of view 6	field of view 1	field of view 2	field of view 3	field of view 4	field of view 5	field of view 6
R004	6	6	5	4	3	3	2	1	1	1	1	2
R027	8	9	8	13	15	11	1	1	2	1	1	5
R039	3	7	3	4	4	3	6	3	2	5	7	1
R011	2	1	1	1	2	3	2	4	4	1	6	3
R008	7	5	4	3	12	3	7	3	2	3	2	2
R067	5	4	2	4	2	5	7	1	3	2	14	3
R064	3	2	5	1	1	1	2	6	5	4	4	4
R097	3	3	3	2	2	1	11	1	4	5	5	2
R105	3	2	2	3	2	2	1	5	4	5	3	4
